# Supplementary material for: Machine Learning-Based Harvest Date Detection and Prediction Using SAR Data for the Vojvodina Region (Serbia)
Source: Sensors (Basel). 2025 Apr 2;25(7):2239. doi: 10.3390/s25072239 (PMC11990955; doi:10.3390/s25072239)
Supplement: Supplementary file 1 [file sensors-25-02239-s001.zip]

Archive with 1 entries (1 files):
- sensors-3466262-supplementary.pdf
